# Supplementary material for: Gleaning evolutionary insights from the genome sequence of a probiotic yeast Saccharomyces boulardii
Source: Gut Pathog. 2013 Oct 22;5:30. doi: 10.1186/1757-4749-5-30 (PMC3843575; doi:10.1186/1757-4749-5-30)
Supplement: Additional file 1 — Reference-based mapping assembly report (sorted on basis of percentage of reads mapped). [file 1757-4749-5-30-S1.xlsx]

## Sheet: Sheet1
S. cerevisiae strains	Reference Length	Consensus Length	Reads Mapped (%)
Lalvin QA23	11803574	11572057	99.4
EC1118	11659512	11477945	97.7
RM11-1a	11736985	11584996	97.5
S288c	12071326	11641901	97.4
Sigma1278b	11945931	11559878	97.2
W303	12061007	11507711	97.2
JAY291	11452674	11325538	97.1
Kyokai no. 7	11786343	11532042	96.9
FostersO	11646977	11445215	94.8
T7	11092238	10882426	92.4
AWRI796	11459450	11391088	89.5
YJM789	12022146	11651006	89.1
PW5	11570262	11063189	89
FL100	11912844	10499922	88.7
M3836	11532651	11344085	88.5
M3838	11571570	11357285	88.5
M3707	11509707	11322949	88.4
M3839	11550170	11345792	88.4
M3837	11530290	11340355	88.3
CEN.PK113-7D	11946883	11320165	88.2
Vin13	11326785	11251957	88.1
ZTW1	11414768	11339353	88
NY1308	11514196	11367102	87.7
UC5	11440936	11022909	87.5
VL3	11244008	11197805	86.9
FostersB	11254658	11161908	86.4
CBS7960	11495588	10574050	85.8
EC9-8	12117675	10903840	84.4
CLIB215	11590523	10296878	83.6
AWRI1631	10774928	10677292	83.5
T73	11035079	9590065	83.15
CLIB324	12917159	10094096	81.5
YJM269	11178560	10174802	79.3
Y10	13872152	9023921	77.8
