# Supplementary material for: Gleaning evolutionary insights from the genome sequence of a probiotic yeast Saccharomyces boulardii
Source: Gut Pathog. 2013 Oct 22;5:30. doi: 10.1186/1757-4749-5-30 (PMC3843575; doi:10.1186/1757-4749-5-30)
Supplement: Additional file 2 — The genomic positions of putative 120 kDa proteins, 54 kDa serine proteases, 63 kDa phosphatase with its genomic neighbors and proteins involved in galactose metabolism. [file 1757-4749-5-30-S2.xlsx]

## Sheet: Sheet1
120 kDa proteins
Name	Contig	Start	End	Mol Wt.	NR hits		GO hits			FFAS hits		STRING Interacting partners for S. cerevisiae		Homologs in S. cerevisiae strains
seq1	27	59858	63052	120.104	kin1p	KINase	S000002529	KIN1	Serine/threonine protein kinase involved in regulation of exocytosis	Phosphorylase B kinase gamma catalytic chain/5`-AMP-activated protein kinase catalytic subunit/Serine/threonine-protein kinase MARK1	2Y7J/2Y94/3OSE	KEL1: Kelch repeat-containing protein 1; KIN2: Serine/threonine-protein kinase KIN2; KEL2: Kelch repeat-containing protein 2; CDC42: Cell division control protein 42 precursor 2 ; RHO3: GTP-binding protein RHO3 precursor2; GIS1: Transcriptional activator/repressor GIS12; SNF4: Nuclear protein SNF4; GAL83: Glucose repression protein GAL83; BUD14: Bud site selection protein 14; ACC1: Acetyl-CoA car…		YDR122W_YJM269;YDR122W_EC9-8; YDR122W_JAY291; YDR122W_Sigma1278b; YDR122W_CLIB324; YDR122W_CBS7960; YDR122W_EC1118; YDR122W_AWRI1631; YDR122W_BY4741; YDR122W_BY4742; YDR122W_CLIB215; YDR122W_W303; YDR122W_FL100; YDR122W_RM11-1a; YDR122W_LalvinQA23; YDR122W_Kyokai7; YDR122W_T7; YDR122W_YJM789; YDR122W_ZTW1; YDR122W_CEN.PK113-7D; YDR122W_PW5; YDR122W_FostersB; YDR122W_YPS163; YDR122W_AWRI796; YDR12…
seq2	1	141716	145069	119.666	Mad1p	Coiled-coil protein involved in spindle-assembly checkpoint	S000003054	MAD1	Coiled-coil protein involved in the spindle-assembly checkpoint	actinin/Mitotic spindle assembly checkpoint protein M/Staphylococcal nuclease	1SJJ/4DZO/2F0W	MAD2: Mitotic spindle checkpoint component MAD2; BUB1: Checkpoint serine/threonine-protein kinase BUB1; BUB3: Cell cycle arrest protein BUB3; CIN8: Kinesin-like protein CIN8; ORC2: Origin recognition complex subunit 2; SLK19: Kinetochore protein SLK19; CDC20: APC/C activator protein CDC20; KAR3: Kinesin-like protein KAR3; MPS1: Serine/threonine-protein kinase MPS1; CHL4: Central kinetochore subun…		YGL086W_RM11-1a; YGL086W_YJM789; YGL086W_CLIB215; YGL086W_BY4741; YGL086W_BY4742; YGL086W_CEN.PK113-7D; YGL086W_Sigma1278b; YGL086W_W303; YGL086W_JAY291; YGL086W_PW5; YGL086W_CBS7960; YGL086W_CLIB324; YGL086W_Kyokai7; YGL086W_ZTW1; YGL086W_T7; YGL086W_M22
seq3	1	360348	363425	120.244	Tfc4p	Transcription Factor class C	S000003279	TFC4	Subunit of TFIIIC RNA pol III transcription initiation factor complex	Mitochondrial precursor proteins import receptor/DnaJ homolog subfamily C member 3/Anaphase-promoting complex subunit CDC26	2GW1/3IEG/3HYM	BRF1: Transcription factor IIIB 70 kDa subunit (TFIIIB); TFC8: Transcription factor tau 60 kDa subunit (TFIIIC 60 kDa subunit) ; BDP1: Transcription factor TFIIIB B'' component (TFIIIB90) ; TFC1: Transcription factor tau 95 kDa subunit (TFIIIC 95 kDa subunit); TFC3: Transcription factor tau 138 kDa subunit (TFIIIC 138 kDa subunit); TFC6: Transcription factor tau 91 kDa subunit (TFIIIC 91 kDa subu…		YGR047C_AWRI1631; YGR047C_BY4741; YGR047C_BY4742; YGR047C_CEN.PK113-7D; YGR047C_CLIB215; YGR047C_JAY291; YGR047C_Sigma1278b; YGR047C_W303; YGR047C_YJM789; YGR047C_CBS7960; YGR047C_Kyokai7; YGR047C_RM11-1a; YGR047C_UC5; YGR047C_VL3; YGR047C_ZTW1; YGR047C_YPS163; YGR047C_EC1118; YGR047C_T7; YGR047C_EC9-8; YGR047C_YJM269; YGR047C_PW5
seq4	1	446277	449453	120.143	Vas1p	VAlyl-tRNA Synthetase	S000003326	VAS1	Mitochondrial and cytoplasmic valyl-tRNA synthetase	Valyl-tRNA synthetase	1GAX	CDC60: Leucyl-tRNA synthetase, cytoplasmic; THS1: Threonyl-tRNA synthetase, cytoplasmic; ALA1: Alanyl-tRNA synthetase, cytoplasmic ; HTS1: Histidyl-tRNA synthetase, mitochondrial precursor; YNL247W: Cysteinyl-tRNA synthetase; GUA1: GMP synthase ; GRS1: Glycyl-tRNA synthetase 1; TYS1: Tyrosyl-tRNA synthetase, cytoplasmic ; YHR020W: Putative prolyl-tRNA synthetase YHR020W; MES1: Methionyl-tRNA synt…		YGR094W_BY4741; YGR094W_EC1118; YGR094W_JAY291; YGR094W_RM11-1a; YGR094W_Sigma1278b; YGR094W_YJM789; YGR094W_W303; YGR094W_YJM269; YGR094W_ZTW1; YGR094W_CEN.PK113-7D; YGR094W_T7; YGR094W_UC5; YGR094W_EC9-8; YGR094W_VL3; YGR094W_AWRI796; YGR094W_FostersB; YGR094W_FostersO; YGR094W_Vin13
seq5	11	280636	283734	119.653	Kap120p	KAryoPherin	S000006046	KAP120	Karyopherin responsible for the nuclear import of Rfp1	Importin alpha re-exporter	1Z3H	GSP1: GTP-binding nuclear protein GSP1/CNR1; TFG2: Transcription initiation factor IIF subunit beta; SWI6: Regulatory protein SWI6; MSN5: Protein MSN5; NUP100: Nucleoporin NUP100/NSP100; NUP116: Nucleoporin NUP116/NSP116; ASM4: Nucleoporin ASM4; SRP40: Suppressor protein SRP40; RPF1: Ribosome production factor 1; NUP57: Nucleoporin NUP57		YPL125W_CLIB215; YPL125W_AWRI1631; YPL125W_EC1118; YPL125W_BY4741; YPL125W_BY4742; YPL125W_CEN.PK113-7D; YPL125W_Sigma1278b; YPL125W_W303; YPL125W_Kyokai7; YPL125W_YJM269; YPL125W_YJM789; YPL125W_ZTW1; YPL125W_JAY291; YPL125W_UC5; YPL125W_T7; YPL125W_FostersB; YPL125W_CLIB324; YPL125W_PW5; YPL125W_CBS7960; YPL125W_M22; YPL125W_EC9-8; YPL125W_RM11-1a
seq6	14	228304	231504	119.96	Pik1p	Phosphatidyl Inositol Kinase	S000005211	PIK1	Phosphatidylinositol 4-kinase	Phosphatidylinositol 4,5-bisphosphate 3-kinase catalytic subunit gamma isoform/phosphatidylinositol-4,5-bisphosphate 3-kinase catalytic subunit alpha isoform/phosphatidylinositol-4,5-bisphosphate 3-kinase catalytic subunit beta isoform/Phosphatidylinositol 3-kinase catalytic subunit type 3	4FAD/4A55/2Y3A/3LS8	FRQ1: Calcium-binding protein NCS-1; BMH2: Protein BMH2; KES1: Protein KES1 (Oxysterol-binding protein homolog 4); SAC1: Recessive suppressor of secretory defect; INP53: Inositol-1,4,5-trisphosphate 5-phosphatase 3; INP52: Uncharacterized protein YNL106C; SEC14: SEC14 cytosolic factor; SEC7: Protein transport protein SEC7; SEC4: Ras-related protein SEC4 (Suppressor of RHO3 protein 6); STT4: Phosp…		YNL267W_BY4741; YNL267W_BY4742; YNL267W_RM11-1a; YNL267W_Sigma1278b; YNL267W_W303; YNL267W_EC1118; YNL267W_JAY291; YNL267W_T7; YNL267W_UC5; YNL267W_ZTW1; YNL267W_YJM789; YNL267W_Kyokai7; YNL267W_CEN.PK113-7D; YNL267W_PW5; YNL267W_FL100; YNL267W_Vin13; YNL267W_LalvinQA23; YNL267W_AWRI796
seq7	26	131035	134181	119.998	Nmd5p/Kap119p	Karyopherin	S000003893	NMD5	Karyopherin	Importin alpha re-exporter	1Z3H	GSP1: GTP-binding nuclear protein GSP1/CNR1; CRZ1: Transcriptional regulator CRZ1; NUP1: Nucleoporin NUP1; NUP159: Nucleoporin NUP159; KAP104: Importin subunit beta-2 (Karyopherin subunit beta-2) (Karyopherin-104) (Importin-104); ECM1: Protein ECM1 (Extracellular mutant protein 1); HOG1: Mitogen-activated protein kinase HOG1; LHP1: La protein homolog; MYO2: Myosin-2; UBI4: Ubiquitin		YJR132W_CLIB215; YJR132W_RM11-1a; YJR132W_VL3; YJR132W_W303; YJR132W_BY4741; YJR132W_BY4742; YJR132W_JAY291; YJR132W_Sigma1278b; YJR132W_T7; YJR132W_YJM269; YJR132W_YPS163; YJR132W_Kyokai7; YJR132W_PW5; YJR132W_EC1118; YJR132W_LalvinQA23; YJR132W_YJM789; YJR132W_UC5 NMD5; YJR132W_ZTW1; YJR132W_FostersB; YJR132W_Vin13; YJR132W_AWRI796; YJR132W_CBS7960
seq8	26	56321	59596	120.408	Jsn1	Member of the Puf family of RNA-binding proteins	S000003851	JSN1	Member of the Puf family of RNA-binding proteins	Protein (sex-lethal)/Immunoglobulin G-binding protein G, Splicing factor; arginine/serine-rich 2/Pumilio homolog 2/Fem-3 mRNA-binding factor 2	3SXL/2KN4/3GVO/3QG9	TUB2: Tubulin beta chain (Beta-tubulin); ARC18: ARP2/3 complex 21 kDa subunit; MPT5: Suppressor protein MPT5; ASH1: Transcriptional regulatory protein ASH1; YJL107C: Uncharacterized protein YJL107C; IRC3: Putative ATP-dependent helicase IRC3; ANB1: Eukaryotic translation initiation factor 5A-1; EAP1: Protein EAP1; PMP2: Plasma membrane ATPase proteolipid 2 precursor; RBL2: Tubulin-specific chaper…		YJR091C_AWRI1631; YJR091C_CLIB215; YJR091C_RM11-1a; YJR091C_EC1118; YJR091C_JAY291; YJR091C_Kyokai7; YJR091C_T7; YJR091C_UC5; YJR091C_YJM789; YJR091C_ZTW1; YJR091C_BY4741; YJR091C_BY4742; YJR091C_CLIB324; YJR091C_Sigma1278b; YJR091C_W303; YJR091C_CBS7960; YJR091C_CEN.PK113-7D; YJR091C_PW5; YJR091C_Vin13
seq9	30	47269	50496	119.551	Puf2p	mRNA-binding protein	S000006246	PUF2	mRNA-binding protein	ELAV-like protein 1/Polypyrimidine tract-binding protein 1/Fem-3 mRNA-binding factor 2	4ED5/1SJR/3QG9	MUD1: U1 small nuclear ribonucleoprotein A; CBC2: Nuclear cap-binding protein subunit 2; NAM8: Protein NAM8; MUD2: Splicing factor MUD2; EAP1: Protein EAP1; TIF1: ATP-dependent RNA helicase eIF4A; PMP2: Plasma membrane ATPase proteolipid 2 precursor; NAB2: Nuclear polyadenylated RNA-binding protein NAB2; HXK1: Hexokinase-1; MTR10: mRNA transport regulator MTR10		YPR042C_BY4741; YPR042C_BY4742; YPR042C_CEN.PK113-7D; YPR042C_EC9-8; YPR042C_FL100; YPR042C_Sigma1278b; YPR042C_W303; YPR042C_CBS7960; YPR042C_Kyokai7; YPR042C_PW5; YPR042C_ZTW1; YPR042C_EC1118; YPR042C_YJM789; YPR042C_T7; YPR042C_UC5; YPR042C_Vin13; YPR042C_LalvinQA23; YPR042C_FostersO; YPR042C_YJM269; YPR042C_RM11-1a; YPR042C_VL3; YPR042C_AWRI796; YPR042C_FostersB
seq10	46	18030	21281	120.327	Rgc1p	Regulator of the Glycerol Channel	S000006319	RGC1	Pleckstrin homology domain containing protein	Cdc42-interacting protein 4/DCC-interacting protein 13-alpha/Phosphatidylinositol 4,5-bisphosphate-binding protein SLM1/DNA-directed RNA polymerase II subunit RPB1	2EFK/2Z0O/3NSU/3J1N	ASK10: Protein ASK10; FPS1: Glycerol uptake/efflux facilitator protein; RPL9B: 60S ribosomal protein L9-B; YCF1: Metal resistance protein YCF1; UBP15: Ubiquitin carboxyl-terminal hydrolase 15; PIL1: Sphingolipid long chain base-responsive protein PIL1; TAF10: Transcription initiation factor TFIID subunit 10; BMH1: Protein BMH1; PSY2: Serine/threonine-protein phosphatase 4 regulatory subunit 3; HS…		YPR115W_JAY291; YPR115W_EC1118; YPR115W_RM11-1a; YPR115W_YJM789; YPR115W_AWRI1631; YPR115W_CBS7960; YPR115W_CLIB215; YPR115W_BY4741; YPR115W_BY4742; YPR115W_CEN.PK113-7D; YPR115W_W303; YPR115W_ZTW1; YPR115W_T7; YPR115W_Sigma1278b; YPR115W_EC9-8; YPR115W_Kyokai7; YPR115W_PW5; YPR115W_YJM269; YPR115W_VL3; YPR115W_FostersB; YPR115W_LalvinQA23
seq11	31	84035	87310	120.187	Ena5p	member of the Na+ efflux ATPase family	S000002445	ENA5	Protein with similarity to P-type ATPase sodium pumps	Sarcoplasmic/endoplasmic reticulum calcium ATPase 1	2DQS	ENA2: Sodium transport ATPase 2; ENA1: Sodium transport ATPase 1; UBI4: Ubiquitin; YPI1: Uncharacterized protein YFR003C; BMH1: Protein BMH1; YNL217W: Putative metallophosphoesterase YNL217W precursor; TOR2: Serine/threonine-protein kinase TOR2; TOR1: Serine/threonine-protein kinase TOR1; ASP3-4: L-asparaginase 2 precursor; ARO10: Transaminated amino acid decarboxylase		YDR038C_AWRI1631; YDR038C_YJM789; YDR038C_BY4741; YDR038C_BY4742; YDR039C_BY4741; YDR039C_BY4742; YDR040C_FL100; YDR040C_CLIB324; YDR040C_BY4741; YDR040C_BY4742; YDR040C_CEN.PK113-7D; YDR040C_ZTW1; YDR038C_JAY291; YDR038C_LalvinQA23; YDR038C_Vin13; YDR040C_AWRI796
seq12	31	41701	44853	119.566	Kcs1p	Inositol hexakisphosphate (IP6) and inositol heptakisphosphate (IP7) kinase	S000002424	KCS1	Inositol hexakisphosphate and inositol heptakisphosphate kinase	Inositol polyphosphate multikinase/DNA-directed RNA polymerase alpha chain	2IEW/2GHO	VIP1: Cortical actin cytoskeleton protein VIP1; IPK1: Inositol-pentakisphosphate 2-kinase; DDP1: Diphosphoinositol polyphosphate phosphohydrolase DDP1; ARG82: Inositol polyphosphate multikinase; BMH2: Protein BMH2; GLE1: Nucleoporin GLE1; PKC1: Protein kinase C-like 1; PHO5: Repressible acid phosphatase precursor; FBP1: Fructose-1,6-bisphosphatase; SUR4: Elongation of fatty acids protein 3		YDR017C_BY4741; YDR017C_BY4742; YDR017C_CEN.PK113-7D; YDR017C_W303; YDR017C_YJM789; YDR017C_T7; YDR017C_UC5; YDR017C_RM11-1a; YDR017C_Sigma1278b; YDR017C_EC1118; YDR017C_ZTW1; YDR017C_Kyokai7; YDR017C_JAY291; YDR017C_PW5; YDR017C_EC9-8; YDR017C_AWRI796; YDR017C_Vin13
seq13	2	174867	178094	119.599	Seg2p	Eisosome component	S000001588	SEG2	Eisosome component	COLICIN E3/Histone deacetylase 4/60S ribosomal protein L10a-2/antimicrobial peptide Latarcin 2a	1JCH/2H8N/3J39/2G9P	YMR086W: Uncharacterized protein YMR086W; FUS1: Nuclear fusion protein FUS1; YKL023W: Uncharacterized protein YKL023W; AVL9: Protein AVL9 (APL2 VPS1 synthetic lethal protein 9); YBR016W: Uncharacterized protein YBR016W; YMR317W: Uncharacterized protein YMR317W; YIL169C: Putative uncharacterized protein YIL169C precursor; BUD27: Bud site selection protein 27; LAS17: Proline-rich protein LAS17; NAB…		YKL105C_RM11-1a; YKL105C_CBS7960; YKL105C_JAY291; YKL105C_EC9-8; YKL105C_ZTW1; YKL105C_FostersB; YKL105C_BY4741; YKL105C_BY4742; YKL105C_W303; YKL105C_YJM789; YKL105C_Kyokai7; YKL105C_UC5; YKL105C_T7; YKL105C_PW5; YKL105C_Sigma1278b; YKL105C_VL3; YKL105C_CEN.PK113-7D; YKL105C_FostersO
seq14	2	265998	269111	120.448	Nup120p	Subunit of the Nup84p subcomplex of the nuclear pore complex	S000001540	NUP120	Subunit of the Nup84p subcomplex of the nuclear pore complex (NPC)	Nucleoporin NUP120/nucleoporin NUP37	3HXR/4FHN	NUP85: Nucleoporin NUP85; SEH1: Nucleoporin SEH1; NUP133: Nucleoporin NUP133; NUP84: Nucleoporin NUP84; SEC13: Protein transport protein SEC13; NUP145: Nucleoporin NUP145 precursor; SAC3: Nuclear mRNA export protein SAC3; NUP100: Nucleoporin NUP100/NSP100; NUP116: Nucleoporin NUP116/NSP116; NUP82: Nucleoporin NUP82		YKL057C_EC1118; YKL057C_RM11-1a; YKL057C_AWRI1631; YKL057C_JAY291; YKL057C_ZTW1; YKL057C_BY4741; YKL057C_BY4742; YKL057C_CEN.PK113-7D; YKL057C_W303; YKL057C_Kyokai7; YKL057C_PW5; YKL057C_UC5; YKL057C_YJM789; YKL057C_EC9-8; YKL057C_Sigma1278b; YKL057C_T7; YKL057C_AWRI796
seq15	66	7588	10731	119.776	Msh3p	Mismatch repair protein	S000000688	MSH3	Mismatch repair protein	DNA mismatch repair protein Msh2/DNA mismatch repair protein MUTS/	2O8B/1E3M	MSH2: DNA mismatch repair protein MSH2; PMS1: DNA mismatch repair protein PMS1; MSH6: MutS protein homolog 6; MLH1: DNA mismatch repair protein MLH1; POL30: Proliferating cell nuclear antigen (PCNA); RAD59: DNA repair protein RAD59; MLH3: DNA mismatch repair protein MLH3; POL3: DNA polymerase delta catalytic subunit; EXO1: Exodeoxyribonuclease 1; RAD52: DNA repair and recombination protein RAD52		YCR092C_CEN.PK113-7D; YCR092C_CBS7960; YCR092C_BY4741; YCR092C_BY4742; YCR092C_YJM789; YCR092C_Kyokai7; YCR092C_T7; YCR092C_UC5; YCR092C_ZTW1; YCR092C_RM11-1a; YCR092C_AWRI1631; YCR092C_Sigma1278b; YCR092C_W303; YCR092C_PW5; YCR092C_JAY291; YCR092C_LalvinQA23; YCR092C_AWRI796; YCR092C_EC9-8; YCR092C_Vin13
~54 kDa proteins
Name	Contig	Start	End	Mol Wt.	NR hits		GO hits			FFAS hits		MEROPS hits		PFAM hits	Homologs in S. cerevisiae strains
seq16	10	252450	254048	59.8094	Prc1p	Vacuolar carboxypeptidase Y	S000004912	PRC1	Vacuolar carboxypeptidase Y (proteinase C)	Serine carboxypeptidase	1CPY	MER002010	carboxypeptidase Y	Peptidase_S10	YMR297W_AWRI1631; YMR297W_AWRI796; YMR297W_BY4741; YMR297W_BY4742; YMR297W_CLIB215; YMR297W_EC9-8; YMR297W_FL100; YMR297W_LalvinQA23; YMR297W_M22; YMR297W_RM11-1a; YMR297W_Sigma1278b; YMR297W_T7; YMR297W_VL3; YMR297W_W303; YMR297W_YJM269; YMR297W_YPS163; YMR297W_YJM789; YMR297W_EC1118; YMR297W_Vin13; YMR297W_CBS7960; YMR297W_CEN.PK113-7D; YMR297W_CLIB324; YMR297W_JAY291; YMR297W_Kyokai7; YMR297W_…
seq17	8	36663	38189	57.72	YBR139Wp	Putative serine type carboxypeptidase with a role in phytochelatin synthesis	S000000343	YBR139W	Putative carboxypeptidase with a role in phytochelatin synthesis	Lipase A	3GUU	MER290612	putative serine carboxypeptidase	Peptidase_S10	YBR139W_EC1118; YBR139W_JAY291; YBR139W_M22; YBR139W_RM11-1a; YBR139W_CBS7960; YBR139W_T73; YBR139W_PW5; YBR139W_AWRI796; YBR139W_BY4741; YBR139W_BY4742; YBR139W_CEN.PK113-7D; YBR139W_Kyokai7; YBR139W_Sigma1278b; YBR139W_T7; YBR139W_UC5; YBR139W_W303; YBR139W_YJM269; YBR139W_YJM789; YBR139W_ZTW1; YBR139W_CLIB215; YBR139W_LalvinQA23; YBR139W_AWRI1631; YBR139W_Vin13; YBR139W_FostersO; YBR139W_EC9-8…
seq18	48	59160	60635	55.0746	Rrt12p	Regulator of rDNA Transcription	S000000641	RRT12	Probable subtilisin-family protease	Proprotein convertase subtilisin/kexin type 9	2P4E	MER000358	OSW3 peptidase	Inhibitor_I9/Peptidase_S8	YCR045C_AWRI1631; YCR045C_CLIB215; YCR045C_EC1118; YCR045C_JAY291; YCR045C_Vin13; YCR045C_BY4741; YCR045C_BY4742; YCR045C_CBS7960; YCR045C_CEN.PK113-7D; YCR045C_RM11-1a; YCR045C_Sigma1278b; YCR045C_VL3; YCR045C_W303; YCR045C_EC9-8; YCR045C_Kyokai7; YCR045C_T7; YCR045C_UC5; YCR045C_YJM269; YCR045C_YJM789; YCR045C_ZTW1; YCR045C_AWRI796; YCR045C_PW5; YCR045C_YPS163; YCR045C_FostersO; YCR045C_LalvinQ…
seq19	3	230136	231572	52.1117	Ysp3p	Yeast subtilisin-like protease III	S000005529	YSP3	Putative precursor to the subtilisin-like protease III	Proprotein convertase subtilisin/kexin type 9	2P4E	MER000357	hypothetical protein SCRG 01405	Inhibitor_I9/Peptidase_S8	YOR003W_AWRI1631; YOR003W_CBS7960; YOR003W_JAY291; YOR003W_Kyokai7; YOR003W_RM11-1a; YOR003W_Sigma1278b; YOR003W_T7; YOR003W_UC5; YOR003W_YJM269; YOR003W_YPS163; YOR003W_ZTW1; YOR003W_EC1118; YOR003W_PW5; YOR003W_YJM789; YOR003W_BY4741; YOR003W_BY4742; YOR003W_EC9-8; YOR003W_W303; YOR003W_CEN.PK113-7D; YOR003W_CLIB215; YOR003W_FL100; YOR003W_FostersO; YOR003W_Vin13; YOR003W_FostersB; YOR003W_Lalv…
Proteins involved in Galactose Metabolism
Name	Contig	Start	End
mig1p	1	223186	224700
pgm1p	2	139223	140935
gal7p	4	254088	255188
Gal10	4	255914	258013
gal1p	4	258682	260268
cyc8	4	442544	445435
gal2p	5	220330	222054
gal4p	11	47301	49946
gal80p	13	165018	166325
lap3	14	170458	171822
pgm2p	20	132057	133766
snf1p	23	103600	105501
gal3p	31	26020	27582
tup1	48	6377	8518
Phosphatase gene and genomic neighbors
Name	Contig	Start	End
prp3	23	95675	97084
jip4	23	98694	101324
ydr476c	23	101684	102358
snf1	23	103600	105501
snm1	23	105802	106398
pex29	23	106437	108101
dig	23	108626	109597
pho8	23	109783	111480
cwc21	23	111664	112071
kre	23	112390	113718
vps52	23	113996	115921
vps72	23	116053	118440
vp60	23	118664	119353
rib3	23	119587	120213
pac11	23	120421	122019
