# Supplementary material for: Gleaning evolutionary insights from the genome sequence of a probiotic yeast Saccharomyces boulardii
Source: Gut Pathog. 2013 Oct 22;5:30. doi: 10.1186/1757-4749-5-30 (PMC3843575; doi:10.1186/1757-4749-5-30)
Supplement: Additional file 3 — Protein sequences of putative 120 kDa proteins, 54 kDa serine proteases, 63 kDa phosphatase with its genomic neighbors and proteins involved in galactose metabolism. [file 1757-4749-5-30-S3.zip]

Archive with 1 entries (1 files):
- 7864484411061020_add3.fasta
